# Supplementary material for: Within-Subtype HIV-1 Polymorphisms and Their Impacts on Intact Proviral DNA Assay (IPDA) for Viral Reservoir Quantification
Source: Viruses. 2025 Oct 31;17(11):1453. doi: 10.3390/v17111453 (PMC12656820; doi:10.3390/v17111453)
Supplement: Supplementary file 1 [file viruses-17-01453-s001.zip]

Archive with 1 entries (1 files):
- viruses-3942942-supplementary.pptx
